# Supplementary material for: Salt Formation of the Alliance of Triazole and Oxadiazole Towards Balanced Energy and Safety
Source: Materials (Basel). 2025 Jul 22;18(15):3435. doi: 10.3390/ma18153435 (PMC12347762; doi:10.3390/ma18153435)
Supplement: Supplementary file 1 [file materials-18-03435-s001.zip]

Archive with 1 entries (1 files):
- materials-3645828-supplementary.pdf
